# Supplementary material for: Thallium Removal from Aqueous Solutions Using L Zeolite: Structural Modifications, Cation Distribution and Water Network Reorganisation
Source: Molecules. 2026 Jun 17;31(12):2130. doi: 10.3390/molecules31122130 (PMC13305177; doi:10.3390/molecules31122130)
Supplement: Supplementary file 1 [file molecules-31-02130-s001.zip]

Archive with 1 entries (1 files):
- molecules-4353405-supplementary.pdf
